# Supplementary material for: Heterochromatin protein 1 (HP1) of Schistosoma mansoni: non-canonical chromatin landscape and oviposition effects
Source: Mem Inst Oswaldo Cruz. 2025 Mar 31;120:e240075. doi: 10.1590/0074-02760240075 (PMC11961034; doi:10.1590/0074-02760240075)
Supplement: Supplementary file 2 [file 1678-8060-mioc-120-e240075-s2.xlsx]

## Sheet: cerca_FINAL_gene list
		TABLE III
SM_V9_1 2060457 2061422 ID=gene:Smp_164480	Name=Smp_164480	biotype=protein_coding	description=Tubulin beta chain	description_source=UniProtKB/TrEMBL	description_source_acc=A0A3Q0KRW5
SM_V9_1 2919996 2951116 ID=gene:Smp_306370	Name=Smp_306370	biotype=protein_coding	description=Non-specific serine/threonine protein kinase	description_source=UniProtKB/TrEMBL	description_source_acc=A0A5K4F2F7	previous_stable_id=Smp_169900,Smp_087750
SM_V9_1 3087512 3093759 ID=gene:Smp_337450	Name=Smp_337450	biotype=protein_coding
SM_V9_1 3593247 3601271 ID=gene:Smp_085010	Name=Smp_085010	biotype=protein_coding	description=Cathepsin B-like peptidase (C01 family)	description_source=UniProtKB/TrEMBL	description_source_acc=A0A3Q0KIN2
SM_V9_1 3609309 3609644 ID=gene:Smp_168290	Name=Smp_168290	biotype=protein_coding
SM_V9_1 4246146 4252858 ID=gene:Smp_244880	Name=Smp_244880	biotype=protein_coding
SM_V9_1 5474975 5476680 ID=gene:Smp_318490	Name=Smp_318490	biotype=protein_coding
SM_V9_1 6983168 6987252 ID=gene:Smp_055450	Name=Smp_055450	biotype=protein_coding	description=Late endosomal/lysosomal adaptor and MAPK and MTOR activator 4	description_source=UniProtKB/TrEMBL	description_source_acc=G4V5W4
SM_V9_1 7035569 7089383 ID=gene:Smp_245120	Name=Smp_245120	biotype=protein_coding	previous_stable_id=Smp_118240
SM_V9_1 7098302 7098850 ID=gene:Smp_245390	Name=Smp_245390	biotype=protein_coding	description=IL4_i_Ig domain-containing protein	description_source=UniProtKB/TrEMBL	description_source_acc=A0A5K4F0S5
SM_V9_1 7103845 7104393 ID=gene:Smp_334270	Name=Smp_334270	biotype=protein_coding	description=IL4_i_Ig domain-containing protein	description_source=UniProtKB/TrEMBL	description_source_acc=A0A5K4F0S5
SM_V9_1 7144116 7144664 ID=gene:Smp_334350	Name=Smp_334350	biotype=protein_coding	description=IL4_i_Ig domain-containing protein	description_source=UniProtKB/TrEMBL	description_source_acc=A0A5K4F8A9
SM_V9_1 7148627 7149175 ID=gene:Smp_334520	Name=Smp_334520	biotype=protein_coding	description=IL4_i_Ig domain-containing protein	description_source=UniProtKB/TrEMBL	description_source_acc=A0A5K4F959
SM_V9_1 7153138 7153686 ID=gene:Smp_334590	Name=Smp_334590	biotype=protein_coding	description=IL4_i_Ig domain-containing protein	description_source=UniProtKB/TrEMBL	description_source_acc=A0A5K4F959
SM_V9_1 18646621 18656258 ID=gene:Smp_159750	Name=Smp_159750	biotype=protein_coding	description=Vacuolar protein sorting-associated protein 54	description_source=UniProtKB/TrEMBL	description_source_acc=A0A3Q0KRG8
SM_V9_1 18667892 18686934 ID=gene:Smp_324050	Name=Smp_324050	biotype=protein_coding	previous_stable_id=Smp_159760
SM_V9_1 18695548 18722155 ID=gene:Smp_333290	Name=Smp_333290	biotype=protein_coding	description=Tr-type G domain-containing protein	description_source=UniProtKB/TrEMBL	description_source_acc=A0A5K4F8I1	previous_stable_id=Smp_172870,Smp_159770,Smp_196730,Smp_196720,Smp_159720
SM_V9_1 18722379 18744631 ID=gene:Smp_159780	Name=Smp_159780	biotype=protein_coding
SM_V9_1 19098175 19099199 ID=gene:Smp_341340	Name=Smp_341340	biotype=protein_coding	previous_stable_id=Smp_080360
SM_V9_1 19123346 19140042 ID=gene:Smp_347730	Name=Smp_347730	biotype=protein_coding
SM_V9_1 19197720 19200461 ID=gene:Smp_165420	Name=Smp_165420	biotype=protein_coding	description=Putative zinc finger protein	description_source=UniProtKB/TrEMBL	description_source_acc=A0A3Q0KS01
SM_V9_1 19423190 19432327 ID=gene:Smp_080280	Name=Smp_080280	biotype=protein_coding	description=Putative tfiia large subunit	description_source=UniProtKB/TrEMBL	description_source_acc=A0A3Q0KIB0
SM_V9_1 19440261 19441666 ID=gene:Smp_200600	Name=Smp_200600	biotype=protein_coding	description=Smp_200600	description_source=UniProtKB/TrEMBL	description_source_acc=G4V7L9
SM_V9_1 19494070 19508989 ID=gene:Smp_331830	Name=Smp_331830	biotype=protein_coding	description=SCP domain-containing protein	description_source=UniProtKB/TrEMBL	description_source_acc=A0A5K4F7G9	previous_stable_id=Smp_163400
SM_V9_1 19510887 19518247 ID=gene:Smp_076630	Name=Smp_076630	biotype=protein_coding	description=60S ribosomal export protein NMD3	description_source=UniProtKB/TrEMBL	description_source_acc=A0A3Q0KI03
SM_V9_1 19787484 19805347 ID=gene:Smp_307240	Name=Smp_307240	biotype=protein_coding	previous_stable_id=Smp_163630
SM_V9_1 19825054 19831129 ID=gene:Smp_077020	Name=Smp_077020	biotype=protein_coding	description=rRNA adenine N(6)-methyltransferase	description_source=UniProtKB/TrEMBL	description_source_acc=G4LXG3
SM_V9_1 19832237 19839718 ID=gene:Smp_077000	Name=Smp_077000	biotype=protein_coding
SM_V9_1 19843494 19843524 ID=gene:Smp_076990	Name=Smp_076990	biotype=protein_coding
SM_V9_1 22239566 22247488 ID=gene:Smp_173280	Name=Smp_173280	biotype=protein_coding	description=Peptidyl-prolyl cis-trans isomerase	description_source=UniProtKB/TrEMBL	description_source_acc=A0A3Q0KT21
SM_V9_1 22248720 22263676 ID=gene:Smp_173250	Name=Smp_173250	biotype=protein_coding
SM_V9_1 22271596 22299242 ID=gene:Smp_035540	Name=Smp_035540	biotype=protein_coding	description=SWIM-type domain-containing protein	description_source=UniProtKB/TrEMBL	description_source_acc=G4V7P0
SM_V9_1 22316916 22322689 ID=gene:Smp_035550	Name=Smp_035550	biotype=protein_coding	description=DUF3421 domain-containing protein	description_source=UniProtKB/TrEMBL	description_source_acc=G4V7P1
SM_V9_1 22330290 22335652 ID=gene:Smp_035560	Name=Smp_035560	biotype=protein_coding	description=DUF3421 domain-containing protein	description_source=UniProtKB/TrEMBL	description_source_acc=G4V7P2
SM_V9_1 22356079 22389078 ID=gene:Smp_245940	Name=Smp_245940	biotype=protein_coding
SM_V9_1 22416336 22441376 ID=gene:Smp_035580	Name=Smp_035580	biotype=protein_coding	description=Serine/threonine-protein phosphatase	description_source=UniProtKB/TrEMBL	description_source_acc=G4V7P4
SM_V9_1 22464998 22529846 ID=gene:Smp_141310	Name=Smp_141310	biotype=protein_coding	description=Putative neurexin	description_source=UniProtKB/TrEMBL	description_source_acc=A0A3Q0KN93
SM_V9_1 27392444 27392692 ID=gene:Smp_174140	Name=Smp_174140	biotype=protein_coding
SM_V9_1 32402891 32420091 ID=gene:Smp_012810	Name=Smp_012810	biotype=protein_coding	description=Putative four and A half lim domains	description_source=UniProtKB/TrEMBL	description_source_acc=A0A3Q0KCF3
SM_V9_1 32462824 32463285 ID=gene:Smp_012800	Name=Smp_012800	biotype=protein_coding
SM_V9_1 32468739 32470404 ID=gene:Smp_012790	Name=Smp_012790	biotype=protein_coding
SM_V9_1 32481010 32517845 ID=gene:Smp_012780	Name=Smp_012780	biotype=protein_coding	description=ADP-ribosyl cyclase/cyclic ADP-ribose hydrolase	description_source=UniProtKB/TrEMBL	description_source_acc=A0A3Q0KCF6
SM_V9_1 34037089 34055041 ID=gene:Smp_346630	Name=Smp_346630	biotype=protein_coding	description=Membrane associated guanylate kinase inverted related	description_source=UniProtKB/TrEMBL	description_source_acc=A0A5K4FFA9	previous_stable_id=Smp_180290
SM_V9_1 34057531 34095572 ID=gene:Smp_346640	Name=Smp_346640	biotype=protein_coding	previous_stable_id=Smp_180300
SM_V9_1 34099385 34099912 ID=gene:Smp_104170	Name=Smp_104170	biotype=protein_coding
SM_V9_1 34135889 34136276 ID=gene:Smp_200850	Name=Smp_200850	biotype=protein_coding	description=Smp_200850	description_source=UniProtKB/TrEMBL	description_source_acc=G4VAC0
SM_V9_1 34142297 34142758 ID=gene:Smp_200840	Name=Smp_200840	biotype=protein_coding	description=Smp_200850	description_source=UniProtKB/TrEMBL	description_source_acc=G4VAC0
SM_V9_1 34145616 34145957 ID=gene:Smp_200820	Name=Smp_200820	biotype=protein_coding	description=Smp_200850	description_source=UniProtKB/TrEMBL	description_source_acc=G4VAC0
SM_V9_1 34179295 34201920 ID=gene:Smp_073340	Name=Smp_073340	biotype=protein_coding	description=Serine/threonine kinase	description_source=UniProtKB/TrEMBL	description_source_acc=G4VAB5
SM_V9_1 34208315 34212120 ID=gene:Smp_161870	Name=Smp_161870	biotype=protein_coding
SM_V9_1 36983351 36995829 ID=gene:Smp_332240	Name=Smp_332240	biotype=protein_coding	previous_stable_id=Smp_185230
SM_V9_1 36983392 36983834 ID=gene:Smp_140480	Name=Smp_140480	biotype=protein_coding	description=ATP synthase f chain%2C mitochondrial-related	description_source=UniProtKB/TrEMBL	description_source_acc=G4LVE7
SM_V9_1 36998124 36999699 ID=gene:Smp_317550	Name=Smp_317550	biotype=protein_coding	description=Arginine/serine-rich splicing factor%2C putative	description_source=UniProtKB/TrEMBL	description_source_acc=A0A5K4F676	previous_stable_id=Smp_185230
SM_V9_1 37004693 37013669 ID=gene:Smp_310470	Name=Smp_310470	biotype=protein_coding	description=B box-type domain-containing protein	description_source=UniProtKB/TrEMBL	description_source_acc=A0A5K4F3J8	previous_stable_id=Smp_140470
SM_V9_1 37021513 37034768 ID=gene:Smp_033870	Name=Smp_033870	biotype=protein_coding	description=MSP domain-containing protein	description_source=UniProtKB/TrEMBL	description_source_acc=G4LVE3
SM_V9_1 37068859 37113693 ID=gene:Smp_140460	Name=Smp_140460	biotype=protein_coding
SM_V9_1 39073111 39075264 ID=gene:Smp_200900	Name=Smp_200900	biotype=protein_coding
SM_V9_1 39139505 39143304 ID=gene:Smp_340510	Name=Smp_340510	biotype=protein_coding	description=Chloride channel CLIC-like protein 1	description_source=UniProtKB/TrEMBL	description_source_acc=A0A5K4F9K9	previous_stable_id=Smp_025950
SM_V9_1 39148224 39151659 ID=gene:Smp_136210	Name=Smp_136210	biotype=protein_coding	description=Putative testis development protein nyd-sp29	description_source=UniProtKB/TrEMBL	description_source_acc=A0A3Q0KMK2
SM_V9_1 39883106 39889881 ID=gene:Smp_115290	Name=Smp_115290	biotype=protein_coding	description=RanBD1 domain-containing protein	description_source=UniProtKB/TrEMBL	description_source_acc=A0A5K4EJE6
SM_V9_1 39895562 39906245 ID=gene:Smp_025620	Name=Smp_025620	biotype=protein_coding	description=Putative DNA double-strand break repair rad50 ATPase	description_source=UniProtKB/TrEMBL	description_source_acc=G4VAX9
SM_V9_1 44742856 44757409 ID=gene:Smp_127370	Name=Smp_127370	biotype=protein_coding	description=Glycosyltransferase 14 family member%2C putative	description_source=UniProtKB/TrEMBL	description_source_acc=G4LUI0
SM_V9_1 44758353 44764364 ID=gene:Smp_009830	Name=Smp_009830	biotype=protein_coding	description=Translocon-associated protein subunit beta	description_source=UniProtKB/TrEMBL	description_source_acc=A0A3Q0KC79
SM_V9_1 44772288 44782915 ID=gene:Smp_127380	Name=Smp_127380	biotype=protein_coding	description=Huntington associated protein-1 domain%2Cputative	description_source=UniProtKB/TrEMBL	description_source_acc=A0A5K4EL70
SM_V9_1 47800846 47837563 ID=gene:Smp_180150	Name=Smp_180150	biotype=protein_coding	description=DNA-directed RNA polymerase%2C putative	description_source=UniProtKB/TrEMBL	description_source_acc=A0A3Q0KTR3
SM_V9_1 48004431 48009049 ID=gene:Smp_168080	Name=Smp_168080	biotype=protein_coding	description=C2H2-type domain-containing protein	description_source=UniProtKB/TrEMBL	description_source_acc=A0A3Q0KSA5
SM_V9_1 48040663 48041829 ID=gene:Smp_178420	Name=Smp_178420	biotype=protein_coding	description=G_PROTEIN_RECEP_F1_2 domain-containing protein	description_source=UniProtKB/TrEMBL	description_source_acc=G4LU86
SM_V9_1 54775459 54787639 ID=gene:Smp_083710	Name=Smp_083710	biotype=protein_coding
SM_V9_1 54787430 54792402 ID=gene:Smp_083720	Name=Smp_083720	biotype=protein_coding	description=Phosphate carrier protein%2C mitochondrial	description_source=UniProtKB/TrEMBL	description_source_acc=G4V6T6
SM_V9_1 59898125 59901531 ID=gene:Smp_247050	Name=Smp_247050	biotype=protein_coding
SM_V9_1 59929054 59973593 ID=gene:Smp_337310	Name=Smp_337310	biotype=protein_coding
SM_V9_1 59980386 60003123 ID=gene:Smp_319720	Name=Smp_319720	biotype=protein_coding
SM_V9_1 60010274 60016973 ID=gene:Smp_165050	Name=Smp_165050	biotype=protein_coding	description=MEG-7	description_source=UniProtKB/TrEMBL	description_source_acc=A0A5K4EUJ7
SM_V9_1 60034247 60036419 ID=gene:Smp_165060	Name=Smp_165060	biotype=protein_coding
SM_V9_1 66865354 66876995 ID=gene:Smp_158570	Name=Smp_158570	biotype=protein_coding
SM_V9_1 66891889 66959113 ID=gene:Smp_158560	Name=Smp_158560	biotype=protein_coding	description=Serine/threonine kinase	description_source=UniProtKB/TrEMBL	description_source_acc=A0A5K4ET84
SM_V9_1 66969105 66977859 ID=gene:Smp_247270	Name=Smp_247270	biotype=protein_coding
SM_V9_1 67013116 67020456 ID=gene:Smp_067280	Name=Smp_067280	biotype=protein_coding	description=Dynamin-1-like protein	description_source=UniProtKB/TrEMBL	description_source_acc=G4V9Q0
SM_V9_1 80181816 80219093 ID=gene:Smp_198930	Name=Smp_198930	biotype=protein_coding	previous_stable_id=Smp_125000
SM_V9_1 80222593 80240303 ID=gene:Smp_342110	Name=Smp_342110	biotype=protein_coding	previous_stable_id=Smp_124990
SM_V9_1 80250877 80272594 ID=gene:Smp_005390	Name=Smp_005390	biotype=protein_coding	description=2-hydroxyacyl-CoA lyase 2	description_source=UniProtKB/TrEMBL	description_source_acc=A0A3Q0KBV0
SM_V9_1 80277037 80284741 ID=gene:Smp_124980	Name=Smp_124980	biotype=protein_coding	description=Tumor necrosis factor induced protein%2C putative	description_source=UniProtKB/TrEMBL	description_source_acc=A0A3Q0KKT8
SM_V9_1 80320107 80322509 ID=gene:Smp_315710	Name=Smp_315710	biotype=protein_coding	description=Phosphatidylinositol-4-phosphate 5-kinase type I%2C putative	description_source=UniProtKB/TrEMBL	description_source_acc=A0A5K4F642	previous_stable_id=Smp_005360,Smp_124970
SM_V9_1 81512621 81531265 ID=gene:Smp_142250	Name=Smp_142250	biotype=protein_coding	description=Suppressor of cytokine signaling%2C putative	description_source=UniProtKB/TrEMBL	description_source_acc=A0A3Q0KNI3
SM_V9_1 81565839 81626044 ID=gene:Smp_332720	Name=Smp_332720	biotype=protein_coding	previous_stable_id=Smp_142240,Smp_155350
SM_V9_1 81578887 81579057 ID=gene:Smp_185560	Name=Smp_185560	biotype=protein_coding
SM_V9_1 86023963 86090044 ID=gene:Smp_197730	Name=Smp_197730	biotype=protein_coding	description=Rrm-containing protein seb-4%2C putative	description_source=UniProtKB/TrEMBL	description_source_acc=A0A3Q0KUK0
SM_V9_1 86099168 86117531 ID=gene:Smp_335620	Name=Smp_335620	biotype=protein_coding	description=Dolichyl-diphosphooligosaccharide--protein glycotransferase	description_source=UniProtKB/TrEMBL	description_source_acc=A0A5K4F9E4	previous_stable_id=Smp_075860,Smp_197220
SM_V9_1 86118352 86129054 ID=gene:Smp_075870	Name=Smp_075870	biotype=protein_coding	description=Translocation associated membrane protein%2Cputative	description_source=UniProtKB/TrEMBL	description_source_acc=G4LUW4
SM_V9_1 86139908 86152294 ID=gene:Smp_163050	Name=Smp_163050	biotype=protein_coding	description=Isocitrate dehydrogenase [NADP]	description_source=UniProtKB/TrEMBL	description_source_acc=A0A3Q0KRX7
SM_V9_2 638560 648612 ID=gene:Smp_310090	Name=Smp_310090	biotype=protein_coding	previous_stable_id=Smp_122830
SM_V9_2 5276335 5360648 ID=gene:Smp_245520	Name=Smp_245520	biotype=protein_coding	previous_stable_id=Smp_147760,Smp_147770
SM_V9_2 5368782 5386636 ID=gene:Smp_047900	Name=Smp_047900	biotype=protein_coding	description=Mitogen-activated protein kinase	description_source=UniProtKB/TrEMBL	description_source_acc=A0A3Q0KFK2
SM_V9_2 9344794 9346443 ID=gene:Smp_004780	Name=Smp_004780	biotype=protein_coding	description=Peptidylprolyl isomerase	description_source=UniProtKB/TrEMBL	description_source_acc=G4VD59
SM_V9_2 9361620 9422131 ID=gene:Smp_124720	Name=Smp_124720	biotype=protein_coding
SM_V9_2 13572207 13581842 ID=gene:Smp_161170	Name=Smp_161170	biotype=protein_coding	description=Plus3 domain-containing protein	description_source=UniProtKB/TrEMBL	description_source_acc=G4VCZ0
SM_V9_2 21502464 21509850 ID=gene:Smp_335980	Name=Smp_335980	biotype=protein_coding	description=RGS domain-containing protein	description_source=UniProtKB/TrEMBL	description_source_acc=A0A5K4FD30	previous_stable_id=Smp_187640,Smp_122880,Smp_122870
SM_V9_2 21524171 21542256 ID=gene:Smp_328140	Name=Smp_328140	biotype=protein_coding	previous_stable_id=Smp_122860
SM_V9_2 21596920 21599280 ID=gene:Smp_328150	Name=Smp_328150	biotype=protein_coding	previous_stable_id=Smp_122860
SM_V9_2 21600703 21609641 ID=gene:Smp_337480	Name=Smp_337480	biotype=protein_coding	description=Protein kinase domain-containing protein	description_source=UniProtKB/TrEMBL	description_source_acc=A0A5K4F9W8	previous_stable_id=Smp_155140,Smp_155130
SM_V9_2 22479433 22499718 ID=gene:Smp_134690	Name=Smp_134690	biotype=protein_coding	description=Putative emx homeobox protein	description_source=UniProtKB/TrEMBL	description_source_acc=A0A3Q0KM95
SM_V9_2 22682299 22684495 ID=gene:Smp_342310	Name=Smp_342310	biotype=protein_coding	description=Ion_trans_2 domain-containing protein	description_source=UniProtKB/TrEMBL	description_source_acc=A0A5K4FDE0	previous_stable_id=Smp_127170
SM_V9_2 24305205 24310346 ID=gene:Smp_344770	Name=Smp_344770	biotype=protein_coding	previous_stable_id=Smp_156570
SM_V9_2 26543352 26550083 ID=gene:Smp_024520	Name=Smp_024520	biotype=protein_coding	description=Rab GDP dissociation inhibitor	description_source=UniProtKB/TrEMBL	description_source_acc=G4VC26
SM_V9_2 26609625 26611104 ID=gene:Smp_094420	Name=Smp_094420	biotype=protein_coding	description=Rab GDP dissociation inhibitor	description_source=UniProtKB/TrEMBL	description_source_acc=G4VC25
SM_V9_2 34009399 34012490 ID=gene:Smp_328380	Name=Smp_328380	biotype=protein_coding
SM_V9_2 34724577 34731937 ID=gene:Smp_047500	Name=Smp_047500	biotype=protein_coding	description=F-box domain-containing protein	description_source=UniProtKB/TrEMBL	description_source_acc=A0A3Q0KFH8
SM_V9_2 34734479 34744483 ID=gene:Smp_213320	Name=Smp_213320	biotype=protein_coding	description=2'%2C3'-cyclic-nucleotide 3'-phosphodiesterase	description_source=UniProtKB/TrEMBL	description_source_acc=A0A5K4F0F3	previous_stable_id=Smp_147600
SM_V9_2 34751018 34772133 ID=gene:Smp_347420	Name=Smp_347420	biotype=protein_coding	previous_stable_id=Smp_147600
SM_V9_2 34772877 34813941 ID=gene:Smp_047540	Name=Smp_047540	biotype=protein_coding	description=Putative f-box and wd40 domain protein	description_source=UniProtKB/TrEMBL	description_source_acc=A0A5K4EE28
SM_V9_2 34822127 34826221 ID=gene:Smp_047550	Name=Smp_047550	biotype=protein_coding	description=Putative morn protein	description_source=UniProtKB/TrEMBL	description_source_acc=A0A3Q0KFH6
SM_V9_2 34826226 34845343 ID=gene:Smp_211100	Name=Smp_211100	biotype=protein_coding	description=Putative peptide chain release factor	description_source=UniProtKB/TrEMBL	description_source_acc=G4VBH6
SM_V9_2 34850063 34863253 ID=gene:Smp_311610	Name=Smp_311610	biotype=protein_coding	description=Putative peptide chain release factor	description_source=UniProtKB/TrEMBL	description_source_acc=G4VBH5	previous_stable_id=Smp_047570,Smp_211090
SM_V9_2 34875575 34899349 ID=gene:Smp_210330	Name=Smp_210330	biotype=protein_coding
SM_V9_2 34901895 34907759 ID=gene:Smp_210320	Name=Smp_210320	biotype=protein_coding	description=Hcy-binding domain-containing protein	description_source=UniProtKB/TrEMBL	description_source_acc=G4VBH2
SM_V9_2 34906601 34935751 ID=gene:Smp_147620	Name=Smp_147620	biotype=protein_coding	description=Protein SMG8	description_source=UniProtKB/TrEMBL	description_source_acc=A0A3Q0KPC8
SM_V9_2 34945135 34956811 ID=gene:Smp_047610	Name=Smp_047610	biotype=protein_coding	description=Cell division control protein 45-related	description_source=UniProtKB/TrEMBL	description_source_acc=G4VBH0
SM_V9_2 34970435 34984665 ID=gene:Smp_047620	Name=Smp_047620	biotype=protein_coding	description=G2/mitotic-specific cyclin-B3	description_source=UniProtKB/TrEMBL	description_source_acc=G4VBG9
SM_V9_2 34996416 34999016 ID=gene:Smp_147630	Name=Smp_147630	biotype=protein_coding	description=Putative adp-ribosylglycohydrolase	description_source=UniProtKB/TrEMBL	description_source_acc=G4VBG8
SM_V9_2 38291239 38296898 ID=gene:Smp_336700	Name=Smp_336700	biotype=protein_coding	description=PIPK domain-containing protein	description_source=UniProtKB/TrEMBL	description_source_acc=A0A5K4FD92	previous_stable_id=Smp_197280,Smp_142360
SM_V9_2 38359019 38367104 ID=gene:Smp_214320	Name=Smp_214320	biotype=protein_coding	description=Polymorphic mucin variant C-r2/2%3B Polymorphic mucin variant IC-r2/2	description_source=UniProtKB/TrEMBL	description_source_acc=A0A5K4F2M6	locus=PoMuc
SM_V9_2 38411835 38413131 ID=gene:Smp_214320	Name=Smp_214320	biotype=protein_coding	description=Polymorphic mucin variant C-r2/2%3B Polymorphic mucin variant IC-r2/2	description_source=UniProtKB/TrEMBL	description_source_acc=A0A5K4F2M6	locus=PoMuc
SM_V9_2 38430274 38436496 ID=gene:Smp_328600	Name=Smp_328600	biotype=protein_coding	description=PIPK domain-containing protein	description_source=UniProtKB/TrEMBL	description_source_acc=A0A5K4F758
SM_V9_2 39739978 39741842 ID=gene:Smp_328580	Name=Smp_328580	biotype=protein_coding
SM_V9_2 39747609 39747842 ID=gene:Smp_181730	Name=Smp_181730	biotype=protein_coding
SM_V9_2 39922805 39942744 ID=gene:Smp_333940	Name=Smp_333940	biotype=protein_coding	description=RNA helicase	description_source=UniProtKB/TrEMBL	description_source_acc=A0A5K4FCF5	previous_stable_id=Smp_175130,Smp_096530,Smp_096560
SM_V9_2 39956968 39961902 ID=gene:Smp_096520	Name=Smp_096520	biotype=protein_coding	description=MFS domain-containing protein	description_source=UniProtKB/TrEMBL	description_source_acc=A0A3Q0KJI7
SM_V9_2 40159066 40160901 ID=gene:Smp_201970	Name=Smp_201970	biotype=protein_coding
SM_V9_2 40201543 40203510 ID=gene:Smp_328570	Name=Smp_328570	biotype=pseudogene
SM_V9_2 40361152 40367544 ID=gene:Smp_180570	Name=Smp_180570	biotype=protein_coding	description=Nicotinic acetylcholine receptor%3B Nicotinic acetylcholine receptor%3B Putative nachr subunit	description_source=UniProtKB/TrEMBL	description_source_acc=V9TJE9
SM_V9_2 42072776 42109630 ID=gene:Smp_346270	Name=Smp_346270	biotype=protein_coding	description=alpha-1%2C2-Mannosidase	description_source=UniProtKB/TrEMBL	description_source_acc=A0A5K4FDX9	previous_stable_id=Smp_174470
SM_V9_2 42120916 42189976 ID=gene:Smp_333950	Name=Smp_333950	biotype=protein_coding	description=Non-specific serine/threonine protein kinase	description_source=UniProtKB/TrEMBL	description_source_acc=A0A5K4F8V6	previous_stable_id=Smp_179800,Smp_174480
SM_V9_2 42524578 42529249 ID=gene:Smp_201680	Name=Smp_201680	biotype=protein_coding
SM_V9_2 43469722 43473835 ID=gene:Smp_139800	Name=Smp_139800	biotype=protein_coding	description=Serine/threonine kinase	description_source=UniProtKB/TrEMBL	description_source_acc=A0A5K4EPV4
SM_V9_2 43548573 43553563 ID=gene:Smp_347740	Name=Smp_347740	biotype=protein_coding	description=Coiled-coil domain-containing protein 39	description_source=UniProtKB/TrEMBL	description_source_acc=A0A5K4FFQ8	previous_stable_id=Smp_139810
SM_V9_2 43743751 43755554 ID=gene:Smp_343330	Name=Smp_343330	biotype=protein_coding	description=Aamy domain-containing protein	description_source=UniProtKB/TrEMBL	description_source_acc=A0A5K4FCS9	previous_stable_id=Smp_139850
SM_V9_2 43770494 43776193 ID=gene:Smp_032670	Name=Smp_032670	biotype=protein_coding	description=Egg protein C122-like	description_source=UniProtKB/TrEMBL	description_source_acc=A0A5K4EBV4
SM_V9_2 43879833 43893748 ID=gene:Smp_336060	Name=Smp_336060	biotype=protein_coding	previous_stable_id=Smp_032710,Smp_150710
SM_V9_2 44987368 44993505 ID=gene:Smp_094380	Name=Smp_094380	biotype=protein_coding	description=Putative fyve-containing	description_source=UniProtKB/TrEMBL	description_source_acc=A0A3Q0KJD3
SM_V9_3 1260267 1260525 ID=gene:Smp_347410	Name=Smp_347410	biotype=protein_coding	description=Hist_deacetyl domain-containing protein	description_source=UniProtKB/TrEMBL	description_source_acc=A0A5K4FGY4	previous_stable_id=Smp_177250,Smp_138780
SM_V9_3 2357260 2394822 ID=gene:Smp_307600	Name=Smp_307600	biotype=protein_coding	previous_stable_id=Smp_161670
SM_V9_3 2410066 2411710 ID=gene:Smp_072900	Name=Smp_072900	biotype=protein_coding	description=Hsp90 co-chaperone (Tebp)%2C putative	description_source=UniProtKB/TrEMBL	description_source_acc=A0A3Q0KHL3
SM_V9_3 4201965 4216636 ID=gene:Smp_246840	Name=Smp_246840	biotype=protein_coding	description=Staphylococcal nuclease domain-containing protein	description_source=UniProtKB/TrEMBL	description_source_acc=A0A5K4F452	previous_stable_id=Smp_166110,Smp_081570
SM_V9_3 4330464 4337562 ID=gene:Smp_243500	Name=Smp_243500	biotype=protein_coding	previous_stable_id=Smp_155150
SM_V9_3 4404604 4406960 ID=gene:Smp_205760	Name=Smp_205760	biotype=protein_coding	description=Guanine nucleotide-binding protein subunit gamma%3B Trimeric G-protein gamma subunit%3B Trimeric G-protein gamma subunit	description_source=UniProtKB/TrEMBL	description_source_acc=Q8IT61
SM_V9_3 4407241 4414788 ID=gene:Smp_337380	Name=Smp_337380	biotype=protein_coding	previous_stable_id=Smp_172980
SM_V9_3 8537788 8544263 ID=gene:Smp_104500	Name=Smp_104500	biotype=protein_coding	description=Phospholipid-transporting ATPase	description_source=UniProtKB/TrEMBL	description_source_acc=A0A3Q0KJY3
SM_V9_3 10365476 10366724 ID=gene:Smp_167550	Name=Smp_167550	biotype=protein_coding	description=Sorting nexin%2C putative	description_source=UniProtKB/TrEMBL	description_source_acc=A0A5K4EV56
SM_V9_3 10428496 10428774 ID=gene:Smp_112480	Name=Smp_112480	biotype=protein_coding
SM_V9_3 10757536 10758603 ID=gene:Smp_205410	Name=Smp_205410	biotype=protein_coding
SM_V9_3 11338302 11347034 ID=gene:Smp_347240	Name=Smp_347240	biotype=protein_coding	description=Smp_204810	description_source=UniProtKB/TrEMBL	description_source_acc=A0A5K4FGV6	previous_stable_id=Smp_204810
SM_V9_3 11347975 11356764 ID=gene:Smp_102780	Name=Smp_102780	biotype=protein_coding	description=N-methyl-D-aspartate receptor-associated protein%2C putative	description_source=UniProtKB/TrEMBL	description_source_acc=A0A3Q0KJT7
SM_V9_3 11354229 11361042 ID=gene:Smp_331890	Name=Smp_331890	biotype=protein_coding	description=Protein kinase domain-containing protein	description_source=UniProtKB/TrEMBL	description_source_acc=A0A5K4F7H3	previous_stable_id=Smp_179410
SM_V9_3 12818924 12819082 ID=gene:Smp_201940	Name=Smp_201940	biotype=protein_coding
SM_V9_3 13829720 13878975 ID=gene:Smp_157980	Name=Smp_157980	biotype=protein_coding	description=TROVE domain-containing protein	description_source=UniProtKB/TrEMBL	description_source_acc=A0A5K4ETH8	previous_stable_id=Smp_066290,Smp_126550
SM_V9_3 13963628 13974589 ID=gene:Smp_308100	Name=Smp_308100	biotype=protein_coding	description=TROVE domain-containing protein	description_source=UniProtKB/TrEMBL	description_source_acc=A0A5K4F375
SM_V9_3 23166368 23190521 ID=gene:Smp_347790	Name=Smp_347790	biotype=protein_coding	previous_stable_id=Smp_013630
SM_V9_3 23191019 23193158 ID=gene:Smp_326080	Name=Smp_326080	biotype=protein_coding	description=MFS domain-containing protein	description_source=UniProtKB/TrEMBL	description_source_acc=A0A5K4F8P1
SM_V9_3 23235929 23238338 ID=gene:Smp_326090	Name=Smp_326090	biotype=protein_coding	description=MFS domain-containing protein	description_source=UniProtKB/TrEMBL	description_source_acc=A0A5K4FA56
SM_V9_3 27509036 27514777 ID=gene:Smp_052390	Name=Smp_052390	biotype=protein_coding	description=Putative origin recognition complex subunit	description_source=UniProtKB/TrEMBL	description_source_acc=G4VF05
SM_V9_3 27517096 27555753 ID=gene:Smp_150220	Name=Smp_150220	biotype=protein_coding	description=Putative receptor protein tyrosine phosphatase n%2C(Ia2)	description_source=UniProtKB/TrEMBL	description_source_acc=A0A3Q0KPQ9
SM_V9_3 31293569 31390548 ID=gene:Smp_084540	Name=Smp_084540	biotype=protein_coding	description=OCRE domain-containing protein	description_source=UniProtKB/TrEMBL	description_source_acc=A0A5K4EI65
SM_V9_3 31405779 31415613 ID=gene:Smp_165280	Name=Smp_165280	biotype=protein_coding	description=Groucho-related	description_source=UniProtKB/TrEMBL	description_source_acc=A0A3Q0KRU4
SM_V9_3 32197364 32200518 ID=gene:Smp_079710	Name=Smp_079710	biotype=protein_coding	description=Complex I-B8	description_source=UniProtKB/TrEMBL	description_source_acc=G4VFB4
SM_V9_3 32218029 32227225 ID=gene:Smp_345590	Name=Smp_345590	biotype=protein_coding	previous_stable_id=Smp_165110
SM_V9_3 32229439 32301365 ID=gene:Smp_331930	Name=Smp_331930	biotype=protein_coding	previous_stable_id=Smp_185360
SM_V9_3 32330566 32331921 ID=gene:Smp_183870	Name=Smp_183870	biotype=protein_coding
SM_V9_3 32332497 32338424 ID=gene:Smp_341780	Name=Smp_341780	biotype=protein_coding	previous_stable_id=Smp_113530
SM_V9_3 32374177 32383743 ID=gene:Smp_346730	Name=Smp_346730	biotype=protein_coding	previous_stable_id=Smp_186610
SM_V9_3 32545414 32545740 ID=gene:Smp_185460	Name=Smp_185460	biotype=protein_coding
SM_V9_3 32545846 32553247 ID=gene:Smp_346550	Name=Smp_346550	biotype=protein_coding	previous_stable_id=Smp_178240
SM_V9_3 40666692 40673059 ID=gene:Smp_137280	Name=Smp_137280	biotype=protein_coding
SM_V9_3 40693843 40738781 ID=gene:Smp_333640	Name=Smp_333640	biotype=protein_coding	description=Nuclear pore complex protein Nup96	description_source=UniProtKB/TrEMBL	description_source_acc=A0A5K4FAZ2	previous_stable_id=Smp_027900,Smp_027890
SM_V9_3 40738785 40746259 ID=gene:Smp_027910	Name=Smp_027910	biotype=protein_coding	description=Synembryn%2C putative	description_source=UniProtKB/TrEMBL	description_source_acc=A0A5K4EBA1
SM_V9_3 40769840 40771876 ID=gene:Smp_027920	Name=Smp_027920	biotype=protein_coding	description=Tubulin alpha chain	description_source=UniProtKB/TrEMBL	description_source_acc=C4Q4S5
SM_V9_3 46229730 46249504 ID=gene:Smp_326740	Name=Smp_326740	biotype=protein_coding
SM_V9_3 46260728 46267851 ID=gene:Smp_331940	Name=Smp_331940	biotype=protein_coding	description=DNL-type domain-containing protein	description_source=UniProtKB/TrEMBL	description_source_acc=A0A5K4FAB5	previous_stable_id=Smp_205620
SM_V9_3 46269331 46285869 ID=gene:Smp_309670	Name=Smp_309670	biotype=protein_coding	description=tRNA (guanine(26)-N(2))-dimethyltransferase	description_source=UniProtKB/TrEMBL	description_source_acc=A0A5K4F6H5	previous_stable_id=Smp_165900
SM_V9_3 46292348 46311172 ID=gene:Smp_309680	Name=Smp_309680	biotype=protein_coding	description=Peptidase%2C putative	description_source=UniProtKB/TrEMBL	description_source_acc=G4LWF2	previous_stable_id=Smp_165910
SM_V9_3 46361947 46386912 ID=gene:Smp_309690	Name=Smp_309690	biotype=protein_coding	previous_stable_id=Smp_165910
SM_V9_3 46402088 46420159 ID=gene:Smp_309660	Name=Smp_309660	biotype=protein_coding	description=tRNA (guanine(26)-N(2))-dimethyltransferase	description_source=UniProtKB/TrEMBL	description_source_acc=A0A5K4F549	previous_stable_id=Smp_309670,Smp_165900
SM_V9_3 46421475 46422610 ID=gene:Smp_202400	Name=Smp_202400	biotype=protein_coding	description=Smp_202400	description_source=UniProtKB/TrEMBL	description_source_acc=A0A3Q0KUW8
SM_V9_3 46423563 46426524 ID=gene:Smp_117390	Name=Smp_117390	biotype=protein_coding	description=DNL-type domain-containing protein	description_source=UniProtKB/TrEMBL	description_source_acc=A0A5K4EKJ0
SM_V9_3 46433408 46460520 ID=gene:Smp_333720	Name=Smp_333720	biotype=protein_coding	previous_stable_id=Smp_197770,Smp_165890
SM_V9_3 48803877 48806657 ID=gene:Smp_000950	Name=Smp_000950	biotype=protein_coding	description=Mab-21-like	description_source=UniProtKB/TrEMBL	description_source_acc=A0A3Q0KBF2
SM_V9_3 48823204 48861903 ID=gene:Smp_341890	Name=Smp_341890	biotype=protein_coding	description=Tr-type G domain-containing protein	description_source=UniProtKB/TrEMBL	description_source_acc=A0A5K4FAS2	previous_stable_id=Smp_122550
SM_V9_3 49752355 49764146 ID=gene:Smp_346760	Name=Smp_346760	biotype=protein_coding	previous_stable_id=Smp_188780
SM_V9_3 49786040 49787526 ID=gene:Smp_326830	Name=Smp_326830	biotype=protein_coding
SM_V9_4 3539872 3540964 ID=gene:Smp_316700	Name=Smp_316700	biotype=protein_coding
SM_V9_4 3546371 3561542 ID=gene:Smp_334000	Name=Smp_334000	biotype=protein_coding	previous_stable_id=Smp_098250
SM_V9_4 5113714 5144622 ID=gene:Smp_345550	Name=Smp_345550	biotype=protein_coding	description=C2H2-type domain-containing protein	description_source=UniProtKB/TrEMBL	description_source_acc=A0A5K4FBF0	previous_stable_id=Smp_164720
SM_V9_4 5156969 5204064 ID=gene:Smp_164730	Name=Smp_164730	biotype=protein_coding	description=Growth hormone secretagogue receptor%2Cputative	description_source=UniProtKB/TrEMBL	description_source_acc=A0A3Q0KRY2
SM_V9_4 5792801 5815830 ID=gene:Smp_102340	Name=Smp_102340	biotype=protein_coding	description=Adenylate cyclase type IX%2C putative	description_source=UniProtKB/TrEMBL	description_source_acc=A0A3Q0KJS6
SM_V9_4 5833943 5838848 ID=gene:Smp_329080	Name=Smp_329080	biotype=protein_coding
SM_V9_4 6274296 6274730 ID=gene:Smp_141620	Name=Smp_141620	biotype=protein_coding
SM_V9_4 6593627 6605638 ID=gene:Smp_141610	Name=Smp_141610	biotype=protein_coding	description=Cathepsin B endopeptidase	description_source=UniProtKB/TrEMBL	description_source_acc=Q95PM1	locus=cb2
SM_V9_4 6606528 6609779 ID=gene:Smp_329090	Name=Smp_329090	biotype=protein_coding
SM_V9_4 12387067 12391042 ID=gene:Smp_334080	Name=Smp_334080	biotype=protein_coding	description=Tr-type G domain-containing protein	description_source=UniProtKB/TrEMBL	description_source_acc=A0A5K4F8X9	previous_stable_id=Smp_143150,Smp_143140
SM_V9_4 12396976 12401565 ID=gene:Smp_329250	Name=Smp_329250	biotype=protein_coding
SM_V9_4 18726850 18762504 ID=gene:Smp_316220	Name=Smp_316220	biotype=protein_coding	previous_stable_id=Smp_110560
SM_V9_4 19199791 19232022 ID=gene:Smp_316250	Name=Smp_316250	biotype=protein_coding	previous_stable_id=Smp_193740
SM_V9_4 19245840 19304157 ID=gene:Smp_127050	Name=Smp_127050	biotype=protein_coding	description=Putative dna repair protein RAD50	description_source=UniProtKB/TrEMBL	description_source_acc=A0A3Q0KL19
SM_V9_4 19379921 19415010 ID=gene:Smp_342290	Name=Smp_342290	biotype=protein_coding	previous_stable_id=Smp_127040
SM_V9_4 19415104 19428506 ID=gene:Smp_127030	Name=Smp_127030	biotype=protein_coding	description=Leishmanolysin-like peptidase	description_source=UniProtKB/TrEMBL	description_source_acc=A0A3Q0KL52
SM_V9_4 30170330 30177409 ID=gene:Smp_348000	Name=Smp_348000	biotype=protein_coding	description=Polymorphic mucin variant C-r2/1	description_source=UniProtKB/TrEMBL	description_source_acc=A0A5K4FCD1	locus=PoMuc	previous_stable_id=Smp_179630,Smp_193650
SM_V9_4 30296524 30306550 ID=gene:Smp_348030	Name=Smp_348030	biotype=protein_coding	previous_stable_id=Smp_179630,Smp_193650
SM_V9_4 30359702 30384846 ID=gene:Smp_313480	Name=Smp_313480	biotype=protein_coding	previous_stable_id=Smp_179630,Smp_193650
SM_V9_4 32581272 32599410 ID=gene:Smp_336150	Name=Smp_336150	biotype=protein_coding	previous_stable_id=Smp_183790
SM_V9_4 32604908 32644556 ID=gene:Smp_155810	Name=Smp_155810	biotype=protein_coding	description=Putative cadherin	description_source=UniProtKB/TrEMBL	description_source_acc=A0A3Q0KQG3
SM_V9_4 36086908 36092123 ID=gene:Smp_144970	Name=Smp_144970	biotype=protein_coding	description=P-type Cu(+) transporter	description_source=UniProtKB/TrEMBL	description_source_acc=A0A5K4EQJ6
SM_V9_4 36095477 36096146 ID=gene:Smp_041980	Name=Smp_041980	biotype=protein_coding	description=Putative 60s acidic ribosomal protein P1	description_source=UniProtKB/TrEMBL	description_source_acc=G4VJS1
SM_V9_4 36115700 36128636 ID=gene:Smp_334360	Name=Smp_334360	biotype=protein_coding	previous_stable_id=Smp_041960
SM_V9_4 36145930 36195907 ID=gene:Smp_144960	Name=Smp_144960	biotype=protein_coding
SM_V9_4 36200221 36226386 ID=gene:Smp_144950	Name=Smp_144950	biotype=protein_coding	description=Putative centrosomal protein of 41 kDa (Cep41 protein) (Testis-specificprotein A14 protein)	description_source=UniProtKB/TrEMBL	description_source_acc=A0A3Q0KNX6
SM_V9_4 43305665 43310674 ID=gene:Smp_336180	Name=Smp_336180	biotype=protein_coding	description=Leishmanolysin-like peptidase	description_source=UniProtKB/TrEMBL	description_source_acc=A0A5K4F9K0	previous_stable_id=Smp_167110
SM_V9_5 21735 51402 ID=gene:Smp_334450	Name=Smp_334450	biotype=protein_coding	previous_stable_id=Smp_165480,Smp_192300
SM_V9_5 60916 70200 ID=gene:Smp_165490	Name=Smp_165490	biotype=protein_coding	description=Serine/threonine-protein phosphatase	description_source=UniProtKB/TrEMBL	description_source_acc=C1LZY9
SM_V9_5 71297 100372 ID=gene:Smp_334460	Name=Smp_334460	biotype=protein_coding	previous_stable_id=Smp_165500,Smp_165520
SM_V9_5 112116 154792 ID=gene:Smp_165530	Name=Smp_165530	biotype=protein_coding	description=Rho-GAP domain-containing protein	description_source=UniProtKB/TrEMBL	description_source_acc=A0A3Q0KSB6
SM_V9_5 7103178 7128579 ID=gene:Smp_267070	Name=Smp_267070	biotype=protein_coding	previous_stable_id=Smp_125610,Smp_125620
SM_V9_5 7137423 7147188 ID=gene:Smp_125600	Name=Smp_125600	biotype=protein_coding	description=Barh homeobox protein%2C putative	description_source=UniProtKB/TrEMBL	description_source_acc=A0A3Q0KKU7
SM_V9_5 7343615 7345977 ID=gene:Smp_129970	Name=Smp_129970	biotype=protein_coding	description=HMG box domain-containing protein	description_source=UniProtKB/TrEMBL	description_source_acc=A0A3Q0KLL6
SM_V9_5 7594789 7605114 ID=gene:Smp_316680	Name=Smp_316680	biotype=protein_coding	description=Phenylalanine--tRNA ligase	description_source=UniProtKB/TrEMBL	description_source_acc=A0A5K4F604
SM_V9_5 7609010 7611595 ID=gene:Smp_330330	Name=Smp_330330	biotype=protein_coding	description=Ribosomal_L30 domain-containing protein	description_source=UniProtKB/TrEMBL	description_source_acc=A0A5K4F718
SM_V9_5 7618771 7620686 ID=gene:Smp_330350	Name=Smp_330350	biotype=protein_coding
SM_V9_5 8952256 8979351 ID=gene:Smp_346180	Name=Smp_346180	biotype=protein_coding	description=Protein-tyrosine-phosphatase	description_source=UniProtKB/TrEMBL	description_source_acc=A0A5K4FBN9	previous_stable_id=Smp_172890
SM_V9_5 9055358 9057984 ID=gene:Smp_333190	Name=Smp_333190	biotype=protein_coding	previous_stable_id=Smp_092740
SM_V9_5 9074866 9082700 ID=gene:Smp_092750	Name=Smp_092750	biotype=protein_coding	description=Nucleoside diphosphate kinase	description_source=UniProtKB/TrEMBL	description_source_acc=A0A3Q0KJ78
SM_V9_5 9130269 9157637 ID=gene:Smp_101370	Name=Smp_101370	biotype=protein_coding	description=Mesoderm induction early response 1 related	description_source=UniProtKB/TrEMBL	description_source_acc=A0A3Q0KJT1
SM_V9_5 9171702 9174580 ID=gene:Smp_062620	Name=Smp_062620	biotype=protein_coding
SM_V9_5 12520062 12535702 ID=gene:Smp_043650	Name=Smp_043650	biotype=protein_coding
SM_V9_5 12582884 12632766 ID=gene:Smp_145680	Name=Smp_145680	biotype=protein_coding
SM_V9_5 13239717 13242703 ID=gene:Smp_045680	Name=Smp_045680	biotype=protein_coding	description=Sodium/hydrogen exchanger	description_source=UniProtKB/TrEMBL	description_source_acc=A0A3Q0KFB4
SM_V9_5 14363649 14400053 ID=gene:Smp_345140	Name=Smp_345140	biotype=protein_coding	description=Fmp27_GFWDK domain-containing protein	description_source=UniProtKB/TrEMBL	description_source_acc=A0A5K4FEL3	previous_stable_id=Smp_160060
SM_V9_5 15041942 15043914 ID=gene:Smp_330510	Name=Smp_330510	biotype=protein_coding
SM_V9_5 15089700 15115864 ID=gene:Smp_330520	Name=Smp_330520	biotype=protein_coding
SM_V9_5 15241003 15248856 ID=gene:Smp_330530	Name=Smp_330530	biotype=protein_coding
SM_V9_5 15269240 15281899 ID=gene:Smp_330540	Name=Smp_330540	biotype=protein_coding
SM_V9_5 20913052 20925017 ID=gene:Smp_330790	Name=Smp_330790	biotype=protein_coding
SM_V9_6 546406 551077 ID=gene:Smp_317230	Name=Smp_317230	biotype=protein_coding
SM_V9_6 561774 567292 ID=gene:Smp_317240	Name=Smp_317240	biotype=protein_coding	description=Glyco_hydro_5_C domain-containing protein	description_source=UniProtKB/TrEMBL	description_source_acc=A0A5K4F6M4
SM_V9_6 581311 586147 ID=gene:Smp_317250	Name=Smp_317250	biotype=protein_coding
SM_V9_6 602591 609968 ID=gene:Smp_315070	Name=Smp_315070	biotype=protein_coding	description=SERPIN domain-containing protein	description_source=UniProtKB/TrEMBL	description_source_acc=A0A5K4F610	previous_stable_id=Smp_155550
SM_V9_6 5924336 5929878 ID=gene:Smp_172170	Name=Smp_172170	biotype=protein_coding	description=Putative g-protein coupled receptor	description_source=UniProtKB/TrEMBL	description_source_acc=A0A5K4EWS2
SM_V9_6 5965640 5971102 ID=gene:Smp_067490	Name=Smp_067490	biotype=protein_coding	description=Programmed cell death protein%2C putative	description_source=UniProtKB/TrEMBL	description_source_acc=A0A3Q0KH72
SM_V9_6 6659114 6696678 ID=gene:Smp_120080	Name=Smp_120080	biotype=protein_coding	description=Nitrilase-related	description_source=UniProtKB/TrEMBL	description_source_acc=A0A5K4EJG6
SM_V9_6 6768394 6783811 ID=gene:Smp_086030	Name=Smp_086030	biotype=protein_coding
SM_V9_6 6848503 6875126 ID=gene:Smp_267100	Name=Smp_267100	biotype=protein_coding	description=Utp21 domain-containing protein	description_source=UniProtKB/TrEMBL	description_source_acc=A0A5K4F2V5	previous_stable_id=Smp_168920,Smp_186640
SM_V9_6 12252563 12303749 ID=gene:Smp_068510	Name=Smp_068510	biotype=protein_coding	description=Putative neuronal calcium sensor	description_source=UniProtKB/TrEMBL	description_source_acc=A0A3Q0KH73
SM_V9_6 13485935 13603369 ID=gene:Smp_342090	Name=Smp_342090	biotype=protein_coding	description=CUB domain-containing protein	description_source=UniProtKB/TrEMBL	description_source_acc=A0A5K4FEK0	previous_stable_id=Smp_124930
SM_V9_6 13603359 13607267 ID=gene:Smp_005260	Name=Smp_005260	biotype=protein_coding	description=RNA and export factor binding protein%2C putative	description_source=UniProtKB/TrEMBL	description_source_acc=A0A3Q0KBU1
SM_V9_6 13784003 13848930 ID=gene:Smp_172470	Name=Smp_172470	biotype=protein_coding	description=Netrin receptor UNC5	description_source=UniProtKB/TrEMBL	description_source_acc=A0A3Q0KT23
SM_V9_6 13887929 13889111 ID=gene:Smp_172480	Name=Smp_172480	biotype=protein_coding	description=Kruppel-like factor 13%2C14%2C16	description_source=UniProtKB/TrEMBL	description_source_acc=G4VM66
SM_V9_6 15221730 15233535 ID=gene:Smp_135710	Name=Smp_135710	biotype=protein_coding	description=Putative forkhead protein/ forkhead protein domain	description_source=UniProtKB/TrEMBL	description_source_acc=A0A3Q0KMG9
SM_V9_6 19316614 19322241 ID=gene:Smp_300220	Name=Smp_300220	biotype=protein_coding	previous_stable_id=Smp_147010
SM_V9_6 19330365 19332380 ID=gene:Smp_046360	Name=Smp_046360	biotype=protein_coding	description=Putative zinc finger protein	description_source=UniProtKB/TrEMBL	description_source_acc=A0A3Q0KFD2
SM_V9_6 19382755 19434430 ID=gene:Smp_147020	Name=Smp_147020	biotype=protein_coding	description=Putative arf6 guanine nucleotide exchange factor	description_source=UniProtKB/TrEMBL	description_source_acc=A0A5K4EQR4	previous_stable_id=Smp_147030
SM_V9_6 21774771 21776056 ID=gene:Smp_131370	Name=Smp_131370	biotype=protein_coding	description=SCP domain-containing protein	description_source=UniProtKB/TrEMBL	description_source_acc=A0A3Q0KLV2
SM_V9_6 21778358 21812033 ID=gene:Smp_340240	Name=Smp_340240	biotype=protein_coding	previous_stable_id=Smp_016840
SM_V9_6 21844964 21852609 ID=gene:Smp_317620	Name=Smp_317620	biotype=protein_coding
SM_V9_6 21869874 21875745 ID=gene:Smp_131380	Name=Smp_131380	biotype=protein_coding
SM_V9_6 23101662 23102219 ID=gene:Smp_009230	Name=Smp_009230	biotype=protein_coding
SM_V9_6 23118282 23118843 ID=gene:Smp_317720	Name=Smp_317720	biotype=protein_coding
SM_V9_6 23138012 23138576 ID=gene:Smp_317730	Name=Smp_317730	biotype=protein_coding
SM_V9_6 24204476 24254700 ID=gene:Smp_164130	Name=Smp_164130	biotype=protein_coding	description=Dopey-related	description_source=UniProtKB/TrEMBL	description_source_acc=A0A3Q0KRU3	previous_stable_id=Smp_164120
SM_V9_7 3408412 3412393 ID=gene:Smp_175660	Name=Smp_175660	biotype=protein_coding	description=Endoplasmic reticulum transmembrane protein	description_source=UniProtKB/TrEMBL	description_source_acc=A0A3Q0KTV7
SM_V9_7 3513290 3515209 ID=gene:Smp_104310	Name=Smp_104310	biotype=protein_coding	description=Rab11%2C putative	description_source=UniProtKB/TrEMBL	description_source_acc=G4M0X0
SM_V9_7 6283479 6353512 ID=gene:Smp_212350	Name=Smp_212350	biotype=protein_coding	description=Fork-head domain-containing protein	description_source=UniProtKB/TrEMBL	description_source_acc=A0A5K4F0H8
SM_V9_7 10044197 10044772 ID=gene:Smp_203280	Name=Smp_203280	biotype=protein_coding	description=ATP synthase-coupling factor 6%2C mitochondrial	description_source=UniProtKB/TrEMBL	description_source_acc=A0A3Q0KUT8
SM_V9_7 10200763 10224041 ID=gene:Smp_174260	Name=Smp_174260	biotype=protein_coding	description=Thyroid hormone receptor%2Cputative	description_source=UniProtKB/TrEMBL	description_source_acc=C4QMG1
SM_V9_7 10246120 10246815 ID=gene:Smp_318280	Name=Smp_318280	biotype=protein_coding
SM_V9_7 10262475 10270087 ID=gene:Smp_174240	Name=Smp_174240	biotype=protein_coding	description=PEHE domain-containing protein	description_source=UniProtKB/TrEMBL	description_source_acc=A0A5K4EX70
SM_V9_7 11757875 11795600 ID=gene:Smp_041600	Name=Smp_041600	biotype=protein_coding	description=Isoleucyl-tRNA synthetase	description_source=UniProtKB/TrEMBL	description_source_acc=A0A3Q0KEX5
SM_V9_7 11803054 11843908 ID=gene:Smp_144840	Name=Smp_144840	biotype=protein_coding	description=Putative thioredoxin-like protein	description_source=UniProtKB/TrEMBL	description_source_acc=A0A3Q0KNS8
SM_V9_7 11870325 11896220 ID=gene:Smp_041630	Name=Smp_041630	biotype=protein_coding
SM_V9_7 11903062 11947900 ID=gene:Smp_144850	Name=Smp_144850	biotype=protein_coding	description=Oxysterol-binding protein	description_source=UniProtKB/TrEMBL	description_source_acc=A0A3Q0KP38
SM_V9_7 11954774 11955318 ID=gene:Smp_041650	Name=Smp_041650	biotype=protein_coding	description=Putative 40s ribosomal protein S27	description_source=UniProtKB/TrEMBL	description_source_acc=G4VN01
SM_V9_7 15905279 15916475 ID=gene:Smp_267250	Name=Smp_267250	biotype=protein_coding	previous_stable_id=Smp_094130
SM_V9_7 18683127 18697115 ID=gene:Smp_331960	Name=Smp_331960	biotype=protein_coding	description=Non-specific protein-tyrosine kinase	description_source=UniProtKB/TrEMBL	description_source_acc=A0A5K4FBP5	previous_stable_id=Smp_182530
SM_V9_7 18699169 18704252 ID=gene:Smp_327040	Name=Smp_327040	biotype=protein_coding
SM_V9_7 18705460 18712077 ID=gene:Smp_327040	Name=Smp_327040	biotype=protein_coding
SM_V9_7 18715389 18726565 ID=gene:Smp_335950	Name=Smp_335950	biotype=protein_coding	description=Protein kinase domain-containing protein	description_source=UniProtKB/TrEMBL	description_source_acc=A0A5K4FAX4	previous_stable_id=Smp_110050,Smp_164810
SM_V9_7 18733925 18735215 ID=gene:Smp_327050	Name=Smp_327050	biotype=protein_coding
SM_V9_MITO 627 2357 ID=gene:Smp_900000	Name=Smp_900000	biotype=protein_coding	description=Cytochrome c oxidase subunit 1	description_source=UniProtKB/TrEMBL	description_source_acc=A0A3Q0KVD7
SM_V9_MITO 4438 5031 ID=gene:Smp_900010	Name=Smp_900010	biotype=protein_coding	description=Cytochrome c oxidase subunit 2	description_source=UniProtKB/TrEMBL	description_source_acc=A0A3Q0KVL9
SM_V9_MITO 5047 5496 ID=gene:Smp_900020	Name=Smp_900020	biotype=protein_coding	description=NADH dehydrogenase subunit 6 (mitochondrion)	description_source=UniProtKB/TrEMBL	description_source_acc=A0A3Q0KVJ4
SM_V9_MITO 6038 6433 ID=gene:Smp_900030	Name=Smp_900030	biotype=protein_coding	description=ATP synthase F0 subunit 6 (mitochondrion)	description_source=UniProtKB/TrEMBL	description_source_acc=A0A3Q0KVH8
SM_V9_MITO 6665 7240 ID=gene:Smp_900040	Name=Smp_900040	biotype=protein_coding	description=NADH dehydrogenase subunit 2 (mitochondrion)	description_source=UniProtKB/TrEMBL	description_source_acc=A0A3Q0KVG4
SM_V9_MITO 7694 9154 ID=gene:Smp_900050	Name=Smp_900050	biotype=protein_coding	description=NADH:ubiquinone reductase (H(+)-translocating)	description_source=UniProtKB/TrEMBL	description_source_acc=A0A3Q0KVE2
SM_V9_MITO 9518 10013 ID=gene:Smp_900060	Name=Smp_900060	biotype=protein_coding	description=Cytochrome c oxidase subunit III (mitochondrion)	description_source=UniProtKB/TrEMBL	description_source_acc=A0A3Q0KVM0
SM_V9_MITO 10353 11354 ID=gene:Smp_900070	Name=Smp_900070	biotype=protein_coding	description=Complex III subunit 3	description_source=UniProtKB/TrEMBL	description_source_acc=A0A3Q0KVJ9
SM_V9_MITO 11369 11629 ID=gene:Smp_900080	Name=Smp_900080	biotype=protein_coding
SM_V9_MITO 11602 12861 ID=gene:Smp_900090	Name=Smp_900090	biotype=protein_coding	description=NADH dehydrogenase subunit 4	description_source=UniProtKB/TrEMBL	description_source_acc=A0A3Q0KVH1
SM_V9_MITO 13064 13348 ID=gene:Smp_900100	Name=Smp_900100	biotype=protein_coding	description=NADH dehydrogenase subunit 3	description_source=UniProtKB/TrEMBL	description_source_acc=A0A3Q0KVF8
SM_V9_MITO 13537 14415 ID=gene:Smp_900110	Name=Smp_900110	biotype=protein_coding	description=NADH dehydrogenase subunit 1	description_source=UniProtKB/TrEMBL	description_source_acc=A0A3Q0KVM1
SM_V9_PAR1 4922433 4924727 ID=gene:Smp_176260	Name=Smp_176260	biotype=protein_coding
SM_V9_PAR1 4928833 4932740 ID=gene:Smp_346430	Name=Smp_346430	biotype=protein_coding	previous_stable_id=Smp_176250
SM_V9_PAR1 4937364 4942556 ID=gene:Smp_321920	Name=Smp_321920	biotype=protein_coding
SM_V9_PAR1 7509449 7521930 ID=gene:Smp_062950	Name=Smp_062950	biotype=protein_coding	description=Growth factor receptor-bound protein%2C putative	description_source=UniProtKB/TrEMBL	description_source_acc=G4M1G7
SM_V9_PAR1 8184435 8208953 ID=gene:Smp_137740	Name=Smp_137740	biotype=protein_coding	description=Alpha(1%2C3)fucosyltransferase%2Cputative	description_source=UniProtKB/TrEMBL	description_source_acc=A0A5K4ENB3	locus=FucTE
SM_V9_PAR1 8282054 8295730 ID=gene:Smp_336380	Name=Smp_336380	biotype=protein_coding	description=Glyco_tran_10_N domain-containing protein	description_source=UniProtKB/TrEMBL	description_source_acc=A0A5K4FB20	previous_stable_id=Smp_193870,Smp_028910,Smp_137730
SM_V9_PAR1 8298904 8309457 ID=gene:Smp_142860	Name=Smp_142860	biotype=protein_coding	description=Putative alpha(1%2C3)fucosyltransferase	description_source=UniProtKB/TrEMBL	description_source_acc=A0A3Q0KNN7	locus=FucTF
SM_V9_PAR1 8318655 8394966 ID=gene:Smp_142880	Name=Smp_142880	biotype=protein_coding	description=Rho-GAP domain-containing protein	description_source=UniProtKB/TrEMBL	description_source_acc=A0A3Q0KNL3	previous_stable_id=Smp_142870
SM_V9_PAR1 8403745 8417825 ID=gene:Smp_142890	Name=Smp_142890	biotype=protein_coding	description=Putative hect E3 ubiquitin ligase	description_source=UniProtKB/TrEMBL	description_source_acc=A0A3Q0KNH7
SM_V9_PAR2 18021366 18035257 ID=gene:Smp_346280	Name=Smp_346280	biotype=protein_coding	previous_stable_id=Smp_174650
SM_V9_PAR2 18036388 18063035 ID=gene:Smp_346280	Name=Smp_346280	biotype=protein_coding	previous_stable_id=Smp_174650
SM_V9_PAR2 18143592 18151745 ID=gene:Smp_204230	Name=Smp_204230	biotype=protein_coding	description=G_PROTEIN_RECEP_F1_2 domain-containing protein	description_source=UniProtKB/TrEMBL	description_source_acc=A0A3Q0KV19
SM_V9_PAR2 18234180 18234975 ID=gene:Smp_306320	Name=Smp_306320	biotype=protein_coding
SM_V9_PAR2 18236709 18239175 ID=gene:Smp_174660	Name=Smp_174660	biotype=protein_coding
SM_V9_PAR2 18253721 18258911 ID=gene:Smp_314290	Name=Smp_314290	biotype=protein_coding	previous_stable_id=Smp_176530
SM_V9_PAR2 18334454 18364948 ID=gene:Smp_244280	Name=Smp_244280	biotype=protein_coding	description=RTP1_C1 domain-containing protein	description_source=UniProtKB/TrEMBL	description_source_acc=A0A5K4F0E2	previous_stable_id=Smp_176530
SM_V9_PAR2 18370443 18378418 ID=gene:Smp_099030	Name=Smp_099030	biotype=protein_coding	description=Protein kinase	description_source=UniProtKB/TrEMBL	description_source_acc=G4VR11
SM_V9_PAR2 19065685 19067934 ID=gene:Smp_096640	Name=Smp_096640	biotype=protein_coding	description=Serine/threonine kinase	description_source=UniProtKB/TrEMBL	description_source_acc=G4VR95
SM_V9_PAR2 19072473 19074460 ID=gene:Smp_175150	Name=Smp_175150	biotype=protein_coding
SM_V9_PAR2 31513196 31533221 ID=gene:Smp_324150	Name=Smp_324150	biotype=protein_coding	previous_stable_id=Smp_185830
SM_V9_PAR2 31533816 31535011 ID=gene:Smp_324160	Name=Smp_324160	biotype=protein_coding
SM_V9_PAR2 37505681 37514695 ID=gene:Smp_131470	Name=Smp_131470	biotype=protein_coding
SM_V9_PAR2 42731187 42734592 ID=gene:Smp_324410	Name=Smp_324410	biotype=protein_coding
SM_V9_WSR 4171905 4172487 ID=gene:Smp_303540	Name=Smp_303540	biotype=protein_coding	description=ENTH domain-containing protein	description_source=UniProtKB/TrEMBL	description_source_acc=A0A5K4F3V8	previous_stable_id=Smp_031100
SM_V9_ZSR 1010611 1016639 ID=gene:Smp_322100	Name=Smp_322100	biotype=protein_coding
SM_V9_ZSR 1023005 1028508 ID=gene:Smp_105730	Name=Smp_105730	biotype=protein_coding	description=CAI-2 protein%2C putative	description_source=UniProtKB/TrEMBL	description_source_acc=G4LWF4
SM_V9_ZSR 1074615 1076244 ID=gene:Smp_120350	Name=Smp_120350	biotype=protein_coding	description=BING4CT domain-containing protein	description_source=UniProtKB/TrEMBL	description_source_acc=A0A3Q0KKB3
SM_V9_ZSR 1204436 1220384 ID=gene:Smp_337410	Name=Smp_337410	biotype=protein_coding	description=UEV domain-containing protein	description_source=UniProtKB/TrEMBL	description_source_acc=A0A5K4FBD2	previous_stable_id=Smp_193790,Smp_193270,Smp_323380
SM_V9_ZSR 4459230 4469764 ID=gene:Smp_343150	Name=Smp_343150	biotype=protein_coding	description=MMS1_N domain-containing protein	description_source=UniProtKB/TrEMBL	description_source_acc=A0A5K4FAG7	previous_stable_id=Smp_137430
SM_V9_ZSR 4475473 4488393 ID=gene:Smp_322240	Name=Smp_322240	biotype=protein_coding
SM_V9_ZSR 10613322 10615094 ID=gene:Smp_166500	Name=Smp_166500	biotype=protein_coding	description=Phosphatidylcholine-sterol acyltransferase (Lecithin-cholesterol acyltransferase)/ Phospholipase A	description_source=UniProtKB/TrEMBL	description_source_acc=A0A3Q0KS55
SM_V9_ZSR 16376500 16473449 ID=gene:Smp_344620	Name=Smp_344620	biotype=protein_coding	description=ZU5 domain-containing protein	description_source=UniProtKB/TrEMBL	description_source_acc=A0A5K4FBU7	previous_stable_id=Smp_154020
SM_V9_ZSR 16473733 16503809 ID=gene:Smp_344610	Name=Smp_344610	biotype=protein_coding	previous_stable_id=Smp_154010
SM_V9_ZSR 29760786 29761526 ID=gene:Smp_180000	Name=Smp_180000	biotype=protein_coding	description=40S ribosomal protein S9	description_source=UniProtKB/TrEMBL	description_source_acc=G4VTQ8
SM_V9_ZSR 29848779 29856681 ID=gene:Smp_193440	Name=Smp_193440	biotype=protein_coding	description=Putative p30 dbc protein	description_source=UniProtKB/TrEMBL	description_source_acc=A0A3Q0KUN0
