# Supplementary material for: Heterochromatin protein 1 (HP1) of Schistosoma mansoni: non-canonical chromatin landscape and oviposition effects
Source: Mem Inst Oswaldo Cruz. 2025 Mar 31;120:e240075. doi: 10.1590/0074-02760240075 (PMC11961034; doi:10.1590/0074-02760240075)
Supplement: Supplementary file 3 [file 1678-8060-mioc-120-e240075-s3.xlsx]

## Sheet: sporo_FINAL
	TABLE IV
SM_V9_1 3091357 3093759 ID=gene:Smp_337450	Name=Smp_337450	biotype=protein_coding
SM_V9_1 5475055 5476680 ID=gene:Smp_318490	Name=Smp_318490	biotype=protein_coding
SM_V9_1 9595493 9596921 ID=gene:Smp_129560	Name=Smp_129560	biotype=protein_coding	description=C2H2-type domain-containing protein	description_source=UniProtKB/TrEMBL	description_source_acc=A0A3Q0KLK6
SM_V9_1 9615998 9640276 ID=gene:Smp_013690	Name=Smp_013690	biotype=protein_coding	description=BRO1 domain-containing protein	description_source=UniProtKB/TrEMBL	description_source_acc=G4V6A5
SM_V9_1 9642837 9644494 ID=gene:Smp_320230	Name=Smp_320230	biotype=protein_coding
SM_V9_1 19423190 19432327 ID=gene:Smp_080280	Name=Smp_080280	biotype=protein_coding	description=Putative tfiia large subunit	description_source=UniProtKB/TrEMBL	description_source_acc=A0A3Q0KIB0
SM_V9_1 19440261 19441666 ID=gene:Smp_200600	Name=Smp_200600	biotype=protein_coding	description=Smp_200600	description_source=UniProtKB/TrEMBL	description_source_acc=G4V7L9
SM_V9_1 19494070 19504019 ID=gene:Smp_331830	Name=Smp_331830	biotype=protein_coding	description=SCP domain-containing protein	description_source=UniProtKB/TrEMBL	description_source_acc=A0A5K4F7G9	previous_stable_id=Smp_163400
SM_V9_1 32487111 32517845 ID=gene:Smp_012780	Name=Smp_012780	biotype=protein_coding	description=ADP-ribosyl cyclase/cyclic ADP-ribose hydrolase	description_source=UniProtKB/TrEMBL	description_source_acc=A0A3Q0KCF6
SM_V9_1 34135889 34136276 ID=gene:Smp_200850	Name=Smp_200850	biotype=protein_coding	description=Smp_200850	description_source=UniProtKB/TrEMBL	description_source_acc=G4VAC0
SM_V9_1 34142297 34142758 ID=gene:Smp_200840	Name=Smp_200840	biotype=protein_coding	description=Smp_200850	description_source=UniProtKB/TrEMBL	description_source_acc=G4VAC0
SM_V9_1 34145616 34145957 ID=gene:Smp_200820	Name=Smp_200820	biotype=protein_coding	description=Smp_200850	description_source=UniProtKB/TrEMBL	description_source_acc=G4VAC0
SM_V9_1 34179295 34201920 ID=gene:Smp_073340	Name=Smp_073340	biotype=protein_coding	description=Serine/threonine kinase	description_source=UniProtKB/TrEMBL	description_source_acc=G4VAB5
SM_V9_1 34208315 34212120 ID=gene:Smp_161870	Name=Smp_161870	biotype=protein_coding
SM_V9_1 39073111 39075264 ID=gene:Smp_200900	Name=Smp_200900	biotype=protein_coding
SM_V9_1 39139505 39143304 ID=gene:Smp_340510	Name=Smp_340510	biotype=protein_coding	description=Chloride channel CLIC-like protein 1	description_source=UniProtKB/TrEMBL	description_source_acc=A0A5K4F9K9	previous_stable_id=Smp_025950
SM_V9_1 39148224 39162013 ID=gene:Smp_136210	Name=Smp_136210	biotype=protein_coding	description=Putative testis development protein nyd-sp29	description_source=UniProtKB/TrEMBL	description_source_acc=A0A3Q0KMK2
SM_V9_1 39883106 39889881 ID=gene:Smp_115290	Name=Smp_115290	biotype=protein_coding	description=RanBD1 domain-containing protein	description_source=UniProtKB/TrEMBL	description_source_acc=A0A5K4EJE6
SM_V9_1 39895562 39906245 ID=gene:Smp_025620	Name=Smp_025620	biotype=protein_coding	description=Putative DNA double-strand break repair rad50 ATPase	description_source=UniProtKB/TrEMBL	description_source_acc=G4VAX9
SM_V9_1 39981790 39991805 ID=gene:Smp_173380	Name=Smp_173380	biotype=protein_coding	description=Tyrosine kinase	description_source=UniProtKB/TrEMBL	description_source_acc=A0A3Q0KT67
SM_V9_1 54775460 54787639 ID=gene:Smp_083710	Name=Smp_083710	biotype=protein_coding
SM_V9_1 54787430 54792782 ID=gene:Smp_083720	Name=Smp_083720	biotype=protein_coding	description=Phosphate carrier protein%2C mitochondrial	description_source=UniProtKB/TrEMBL	description_source_acc=G4V6T6
SM_V9_1 66969105 66977859 ID=gene:Smp_247270	Name=Smp_247270	biotype=protein_coding
SM_V9_1 67013116 67021849 ID=gene:Smp_067280	Name=Smp_067280	biotype=protein_coding	description=Dynamin-1-like protein	description_source=UniProtKB/TrEMBL	description_source_acc=G4V9Q0
SM_V9_2 16153930 16166520 ID=gene:Smp_248200	Name=Smp_248200	biotype=protein_coding
SM_V9_2 16169787 16173390 ID=gene:Smp_157250	Name=Smp_157250	biotype=protein_coding	description=RRM domain-containing protein	description_source=UniProtKB/TrEMBL	description_source_acc=A0A3Q0KQM8
SM_V9_2 20398909 20399828 ID=gene:Smp_111340	Name=Smp_111340	biotype=protein_coding
SM_V9_2 22682299 22684506 ID=gene:Smp_342310	Name=Smp_342310	biotype=protein_coding	description=Ion_trans_2 domain-containing protein	description_source=UniProtKB/TrEMBL	description_source_acc=A0A5K4FDE0	previous_stable_id=Smp_127170
SM_V9_2 26543352 26550083 ID=gene:Smp_024520	Name=Smp_024520	biotype=protein_coding	description=Rab GDP dissociation inhibitor	description_source=UniProtKB/TrEMBL	description_source_acc=G4VC26
SM_V9_2 26609625 26621958 ID=gene:Smp_094420	Name=Smp_094420	biotype=protein_coding	description=Rab GDP dissociation inhibitor	description_source=UniProtKB/TrEMBL	description_source_acc=G4VC25
SM_V9_2 26626172 26629599 ID=gene:Smp_173880	Name=Smp_173880	biotype=protein_coding
SM_V9_2 34009399 34012490 ID=gene:Smp_328380	Name=Smp_328380	biotype=protein_coding
SM_V9_2 38359019 38368373 ID=gene:Smp_214320	Name=Smp_214320	biotype=protein_coding	description=Polymorphic mucin variant C-r2/2%3B Polymorphic mucin variant IC-r2/2	description_source=UniProtKB/TrEMBL	description_source_acc=A0A5K4F2M6	locus=PoMuc
SM_V9_2 38430274 38430690 ID=gene:Smp_328600	Name=Smp_328600	biotype=protein_coding	description=PIPK domain-containing protein	description_source=UniProtKB/TrEMBL	description_source_acc=A0A5K4F758
SM_V9_2 39739978 39741842 ID=gene:Smp_328580	Name=Smp_328580	biotype=protein_coding
SM_V9_2 39747609 39747842 ID=gene:Smp_181730	Name=Smp_181730	biotype=protein_coding
SM_V9_3 4330464 4337562 ID=gene:Smp_243500	Name=Smp_243500	biotype=protein_coding	previous_stable_id=Smp_155150
SM_V9_3 4404604 4406960 ID=gene:Smp_205760	Name=Smp_205760	biotype=protein_coding	description=Guanine nucleotide-binding protein subunit gamma%3B Trimeric G-protein gamma subunit%3B Trimeric G-protein gamma subunit	description_source=UniProtKB/TrEMBL	description_source_acc=Q8IT61
SM_V9_3 4407241 4412602 ID=gene:Smp_337380	Name=Smp_337380	biotype=protein_coding	previous_stable_id=Smp_172980
SM_V9_3 10365506 10366724 ID=gene:Smp_167550	Name=Smp_167550	biotype=protein_coding	description=Sorting nexin%2C putative	description_source=UniProtKB/TrEMBL	description_source_acc=A0A5K4EV56
SM_V9_3 10428496 10428774 ID=gene:Smp_112480	Name=Smp_112480	biotype=protein_coding
SM_V9_3 10757536 10758603 ID=gene:Smp_205410	Name=Smp_205410	biotype=protein_coding
SM_V9_4 3447764 3453426 ID=gene:Smp_205300	Name=Smp_205300	biotype=protein_coding	description=Smp_205300	description_source=UniProtKB/TrEMBL	description_source_acc=A0A5K4EZK2
SM_V9_4 5793935 5815830 ID=gene:Smp_102340	Name=Smp_102340	biotype=protein_coding	description=Adenylate cyclase type IX%2C putative	description_source=UniProtKB/TrEMBL	description_source_acc=A0A3Q0KJS6
SM_V9_4 5833943 5838848 ID=gene:Smp_329080	Name=Smp_329080	biotype=protein_coding
SM_V9_4 18627228 18641855 ID=gene:Smp_336130	Name=Smp_336130	biotype=protein_coding	previous_stable_id=Smp_168420
SM_V9_4 18648710 18719481 ID=gene:Smp_316210	Name=Smp_316210	biotype=protein_coding
SM_V9_4 18726850 18762504 ID=gene:Smp_316220	Name=Smp_316220	biotype=protein_coding	previous_stable_id=Smp_110560
SM_V9_4 30296524 30306550 ID=gene:Smp_348030	Name=Smp_348030	biotype=protein_coding	previous_stable_id=Smp_179630,Smp_193650
SM_V9_4 30359651 30384846 ID=gene:Smp_313480	Name=Smp_313480	biotype=protein_coding	previous_stable_id=Smp_179630,Smp_193650
SM_V9_4 36087282 36092123 ID=gene:Smp_144970	Name=Smp_144970	biotype=protein_coding	description=P-type Cu(+) transporter	description_source=UniProtKB/TrEMBL	description_source_acc=A0A5K4EQJ6
SM_V9_4 36095477 36096146 ID=gene:Smp_041980	Name=Smp_041980	biotype=protein_coding	description=Putative 60s acidic ribosomal protein P1	description_source=UniProtKB/TrEMBL	description_source_acc=G4VJS1
SM_V9_4 36115700 36128636 ID=gene:Smp_334360	Name=Smp_334360	biotype=protein_coding	previous_stable_id=Smp_041960
SM_V9_5 9076621 9082700 ID=gene:Smp_092750	Name=Smp_092750	biotype=protein_coding	description=Nucleoside diphosphate kinase	description_source=UniProtKB/TrEMBL	description_source_acc=A0A3Q0KJ78
SM_V9_5 9130269 9150049 ID=gene:Smp_101370	Name=Smp_101370	biotype=protein_coding	description=Mesoderm induction early response 1 related	description_source=UniProtKB/TrEMBL	description_source_acc=A0A3Q0KJT1
SM_V9_5 15089810 15115864 ID=gene:Smp_330520	Name=Smp_330520	biotype=protein_coding
SM_V9_5 15244989 15248856 ID=gene:Smp_330530	Name=Smp_330530	biotype=protein_coding
SM_V9_5 15645325 15652762 ID=gene:Smp_156950	Name=Smp_156950	biotype=protein_coding	description=Putative partner of ralbp-1	description_source=UniProtKB/TrEMBL	description_source_acc=A0A3Q0KQQ7
SM_V9_5 15654288 15658838 ID=gene:Smp_213620	Name=Smp_213620	biotype=protein_coding	previous_stable_id=Smp_156940
SM_V9_6 2680109 2686363 ID=gene:Smp_331240	Name=Smp_331240	biotype=protein_coding
SM_V9_6 2691874 2700530 ID=gene:Smp_336290	Name=Smp_336290	biotype=protein_coding	previous_stable_id=Smp_162320
SM_V9_6 2706410 2712735 ID=gene:Smp_317430	Name=Smp_317430	biotype=protein_coding	previous_stable_id=Smp_074430
SM_V9_6 2717369 2728084 ID=gene:Smp_331250	Name=Smp_331250	biotype=protein_coding
SM_V9_6 2735800 2741725 ID=gene:Smp_315230	Name=Smp_315230	biotype=protein_coding	previous_stable_id=Smp_074430
SM_V9_6 5965640 5969804 ID=gene:Smp_067490	Name=Smp_067490	biotype=protein_coding	description=Programmed cell death protein%2C putative	description_source=UniProtKB/TrEMBL	description_source_acc=A0A3Q0KH72
SM_V9_6 6689936 6696678 ID=gene:Smp_120080	Name=Smp_120080	biotype=protein_coding	description=Nitrilase-related	description_source=UniProtKB/TrEMBL	description_source_acc=A0A5K4EJG6
SM_V9_6 7812935 7813136 ID=gene:Smp_158130	Name=Smp_158130	biotype=protein_coding	description=CTP:phosphoethanolamine cytidylyltransferase	description_source=UniProtKB/TrEMBL	description_source_acc=A0A3Q0KQW9
SM_V9_6 7824930 7829234 ID=gene:Smp_207070	Name=Smp_207070	biotype=protein_coding	description=Uridine kinase	description_source=UniProtKB/TrEMBL	description_source_acc=G4VLZ9
SM_V9_6 24238625 24254700 ID=gene:Smp_164130	Name=Smp_164130	biotype=protein_coding	description=Dopey-related	description_source=UniProtKB/TrEMBL	description_source_acc=A0A3Q0KRU3	previous_stable_id=Smp_164120
SM_V9_6 24335867 24340297 ID=gene:Smp_317800	Name=Smp_317800	biotype=protein_coding	description=IlGF domain-containing protein	description_source=UniProtKB/TrEMBL	description_source_acc=A0A5K4F6S6
SM_V9_7 3408462 3412393 ID=gene:Smp_175660	Name=Smp_175660	biotype=protein_coding	description=Endoplasmic reticulum transmembrane protein	description_source=UniProtKB/TrEMBL	description_source_acc=A0A3Q0KTV7
SM_V9_7 3513290 3515246 ID=gene:Smp_104310	Name=Smp_104310	biotype=protein_coding	description=Rab11%2C putative	description_source=UniProtKB/TrEMBL	description_source_acc=G4M0X0
SM_V9_7 10200763 10224041 ID=gene:Smp_174260	Name=Smp_174260	biotype=protein_coding	description=Thyroid hormone receptor%2Cputative	description_source=UniProtKB/TrEMBL	description_source_acc=C4QMG1
SM_V9_MITO 627 2357 ID=gene:Smp_900000	Name=Smp_900000	biotype=protein_coding	description=Cytochrome c oxidase subunit 1	description_source=UniProtKB/TrEMBL	description_source_acc=A0A3Q0KVD7
SM_V9_MITO 4438 5031 ID=gene:Smp_900010	Name=Smp_900010	biotype=protein_coding	description=Cytochrome c oxidase subunit 2	description_source=UniProtKB/TrEMBL	description_source_acc=A0A3Q0KVL9
SM_V9_MITO 5047 5496 ID=gene:Smp_900020	Name=Smp_900020	biotype=protein_coding	description=NADH dehydrogenase subunit 6 (mitochondrion)	description_source=UniProtKB/TrEMBL	description_source_acc=A0A3Q0KVJ4
SM_V9_MITO 6038 6433 ID=gene:Smp_900030	Name=Smp_900030	biotype=protein_coding	description=ATP synthase F0 subunit 6 (mitochondrion)	description_source=UniProtKB/TrEMBL	description_source_acc=A0A3Q0KVH8
SM_V9_MITO 6665 7240 ID=gene:Smp_900040	Name=Smp_900040	biotype=protein_coding	description=NADH dehydrogenase subunit 2 (mitochondrion)	description_source=UniProtKB/TrEMBL	description_source_acc=A0A3Q0KVG4
SM_V9_MITO 7694 9154 ID=gene:Smp_900050	Name=Smp_900050	biotype=protein_coding	description=NADH:ubiquinone reductase (H(+)-translocating)	description_source=UniProtKB/TrEMBL	description_source_acc=A0A3Q0KVE2
SM_V9_MITO 9518 10013 ID=gene:Smp_900060	Name=Smp_900060	biotype=protein_coding	description=Cytochrome c oxidase subunit III (mitochondrion)	description_source=UniProtKB/TrEMBL	description_source_acc=A0A3Q0KVM0
SM_V9_MITO 10353 11354 ID=gene:Smp_900070	Name=Smp_900070	biotype=protein_coding	description=Complex III subunit 3	description_source=UniProtKB/TrEMBL	description_source_acc=A0A3Q0KVJ9
SM_V9_MITO 11369 11629 ID=gene:Smp_900080	Name=Smp_900080	biotype=protein_coding
SM_V9_MITO 11602 12861 ID=gene:Smp_900090	Name=Smp_900090	biotype=protein_coding	description=NADH dehydrogenase subunit 4	description_source=UniProtKB/TrEMBL	description_source_acc=A0A3Q0KVH1
SM_V9_MITO 13064 13348 ID=gene:Smp_900100	Name=Smp_900100	biotype=protein_coding	description=NADH dehydrogenase subunit 3	description_source=UniProtKB/TrEMBL	description_source_acc=A0A3Q0KVF8
SM_V9_MITO 13537 14415 ID=gene:Smp_900110	Name=Smp_900110	biotype=protein_coding	description=NADH dehydrogenase subunit 1	description_source=UniProtKB/TrEMBL	description_source_acc=A0A3Q0KVM1
SM_V9_PAR2 18021366 18026464 ID=gene:Smp_346280	Name=Smp_346280	biotype=protein_coding	previous_stable_id=Smp_174650
SM_V9_PAR2 31513196 31533221 ID=gene:Smp_324150	Name=Smp_324150	biotype=protein_coding	previous_stable_id=Smp_185830
SM_V9_PAR2 31533816 31535011 ID=gene:Smp_324160	Name=Smp_324160	biotype=protein_coding
SM_V9_PAR2 42734590 42734592 ID=gene:Smp_324410	Name=Smp_324410	biotype=protein_coding
SM_V9_ZSR 1010611 1016639 ID=gene:Smp_322100	Name=Smp_322100	biotype=protein_coding
SM_V9_ZSR 1023005 1028508 ID=gene:Smp_105730	Name=Smp_105730	biotype=protein_coding	description=CAI-2 protein%2C putative	description_source=UniProtKB/TrEMBL	description_source_acc=G4LWF4
SM_V9_ZSR 1074615 1076566 ID=gene:Smp_120350	Name=Smp_120350	biotype=protein_coding	description=BING4CT domain-containing protein	description_source=UniProtKB/TrEMBL	description_source_acc=A0A3Q0KKB3
SM_V9_ZSR 4459398 4469764 ID=gene:Smp_343150	Name=Smp_343150	biotype=protein_coding	description=MMS1_N domain-containing protein	description_source=UniProtKB/TrEMBL	description_source_acc=A0A5K4FAG7	previous_stable_id=Smp_137430
SM_V9_ZSR 7448271 7464141 ID=gene:Smp_031390	Name=Smp_031390	biotype=protein_coding
SM_V9_ZSR 7491007 7535984 ID=gene:Smp_332920	Name=Smp_332920	biotype=protein_coding	previous_stable_id=Smp_126180,Smp_031400
SM_V9_ZSR 10613322 10619357 ID=gene:Smp_166500	Name=Smp_166500	biotype=protein_coding	description=Phosphatidylcholine-sterol acyltransferase (Lecithin-cholesterol acyltransferase)/ Phospholipase A	description_source=UniProtKB/TrEMBL	description_source_acc=A0A3Q0KS55
SM_V9_ZSR 10627184 10631228 ID=gene:Smp_322410	Name=Smp_322410	biotype=protein_coding	description=ATP synthase delta chain%2C mitochondrial%2Cputative	description_source=UniProtKB/TrEMBL	description_source_acc=C4QJA1
SM_V9_ZSR 10634498 10658867 ID=gene:Smp_246330	Name=Smp_246330	biotype=protein_coding	previous_stable_id=Smp_166520
SM_V9_ZSR 32755402 32760001 ID=gene:Smp_047060	Name=Smp_047060	biotype=protein_coding	description=Complex I-B22	description_source=UniProtKB/TrEMBL	description_source_acc=G4VNA0
